# Supplementary material for: Bruton’s tyrosine kinase inhibition re-sensitizes multidrug-resistant DLBCL tumors driven by BCL10 gain-of-function mutants to venetoclax
Source: Blood Cancer J. 2025 Feb 2;15(1):9. doi: 10.1038/s41408-025-01214-y (PMC11788437; doi:10.1038/s41408-025-01214-y)
Supplement: Supplementary file 1 — Table4, Table5, Table6, Table7, Table8 [file 41408_2025_1214_MOESM1_ESM.xlsx]

## Sheet: Table S4
Jensen_COMPARTMENTS
INPUT: Genes upregulated (FC ≥ 2) in BCL10 R58Q and BCL10 S136X
Significant compartments: adjusted p-value ≤ 0.001
Term	P-value	Adjusted P-value	Odds Ratio	Combined Score	Genes
interleukin-23 complex	2.56232e-25	2.11392e-22	13.804	781.635	PTGER4;SAMD9L;MAML2;NCF2;AIRE;CD80;CCL4L2;IFIT5;TNFAIP3;IFIT1;TNF;CX3CL1;ICAM1;OASL;ZC3H12C;LGALS3;SOCS1;CCL4;CCR7;IL6R;TNFRSF4;CCL17;HLA-DQA1;BATF3;CCL22;TNFSF15;STAT1;MX1;ISG15;CXCL10;PTP4A3;OAS2;IRF7;LTA;HLA-DQB1
NF-kappaB complex	1.38782e-24	5.72476e-22	9.45384	519.34	PTGER4;CIITA;CD82;BCL2A1;CEBPD;AIRE;CD80;CCL4L2;PLEK;TNFAIP3;BCL10;IFIT1;TNF;IFIT3;CX3CL1;ICAM1;SOCS1;PLAU;CDH1;CCL4;IL21R;MAP3K8;CCR7;IL6R;TNFRSF4;CCL17;IL32;CCL22;TNFSF15;STAT1;CAV1;MX1;ISG15;TRAF1;FOSL1;CXCL10;HCK;IRF7;LTA;FAS;NFKBIE;SGK1;MET;CD44
interleukin-12 complex	8.99843e-23	2.47457e-20	11.8798	603.046	PTGER4;NCF2;CD80;CCL4L2;EBI3;TNFAIP3;CD1C;TNF;CX3CL1;ICAM1;OASL;ZC3H12C;LGALS3;SOCS1;CCL4;MAP3K8;CCR7;CD58;IL6R;TNFRSF4;CCL17;BATF3;CCL22;TNFSF15;STAT1;MX1;ISG15;CXCL10;OAS2;IRF7;LTA;FAS;CD44;HLA-DQB1
Interferon regulatory factor complex	9.35224e-17	1.9289e-14	14.7076	542.834	CIITA;STAT1;CD80;CCL4L2;MX1;IFI44;ISG15;IFI35;IFIT1;DDX60;TNF;USP18;IFI44L;IFIT3;HERC5;CXCL10;SOCS1;OAS3;DHX58;CCL4;IRF7
STING complex	8.11917e-14	1.33966e-11	18.4643	556.552	BATF3;STAT1;MX1;ISG15;IFI35;IFIT1;USP18;MPEG1;OASL;BST2;CXCL10;DRAM1;OAS2;DHX58;IRF7
Interferon regulatory factor 7 complex	5.17447e-13	7.11489e-11	21.7452	615.168	STAT1;MX1;IFI44;ISG15;TNF;IFI44L;IFIT3;OASL;CXCL10;MT2A;OAS3;IRF7;CCL17
Fatty acid synthase complex	7.74439e-13	9.12732e-11	6.84291	190.826	BCL2A1;CD80;TNFAIP3;BCL10;TNF;ICAM1;LGALS3;SOCS1;CCL4;IL21R;CCR7;CD58;IL6R;TNFRSF4;CCL17;TNFSF15;STAT1;CAV1;TRAF1;HLA-F;CXCL10;LTA;FAS;CD48;MET;CD44
interleukin-35 complex	5.00367e-11	5.16003e-09	9.34141	221.562	ENTPD1;CCL22;STAT1;EBI3;TNFAIP3;IFI35;TNF;OASL;CXCL10;SOCS1;CCL4;IRF7;LTA;CCR7;IL6R;CCL17;TP73
Tumor necrosis factor receptor superfamily complex	3.84036e-10	3.52033e-08	12.1998	264.495	CCL22;TNFSF15;CCL4L2;TNFAIP3;TRAF1;TNF;ICAM1;CCL4;LTA;IL21R;FAS;TNFRSF4;CCL17
Bcl-2 family protein complex	7.17999e-10	5.92349e-08	4.14033	87.1727	PTGER4;CD82;BCL2A1;CD80;IFI6;TNFAIP3;BCL10;TNF;ICAM1;TYMP;LGALS3;MT2A;SOCS1;DRAM1;APOL6;CDH1;CCR7;IL6R;TNFRSF4;IL32;STAT1;CAV1;MX1;AEN;TRAF1;CXCL10;FAS;CD48;XAF1;MET;CD44;TP73
Interferon regulatory factor 3 complex	1.43957e-09	1.07967e-07	12.4235	252.93	HERC5;CXCL10;CIITA;STAT1;DHX58;MX1;IRF7;ISG15;IFI35;IFIT1;TNF;USP18
Integrin alpha4-beta1 complex	1.6986e-09	1.16779e-07	10.6988	216.047	CD82;TNFSF15;CD80;TNF;ICAM1;CXCL10;CCL4;CCR7;CD48;CD58;TNFRSF4;CLEC2D;CD44
Plasma membrane part	2.07033e-09	1.31386e-07	3.14928	62.9716	NOTCH2;PTGER4;CD82;NCF2;CD80;PLEK;IFIT5;LRRC4;CACNA1D;BCL10;CD1C;LRRC32;TNF;TSPAN33;PHEX;ICAM1;LGALS3;CDH1;CCR7;CD36;CD58;SYNPO;EPHB1;IL6R;TNFRSF4;HLA-DPA1;ENTPD1;HLA-DRB5;PTGIR;TNFSF15;CAV1;HLA-F;SSTR3;BST2;FOSL1;CXCL10;HCK;TRIP10;HLA-DRA;FAS;CD48;MET;CLEC2D;HLA-DRB1;CD44;LY6E;PTPN3
IgG immunoglobulin complex	2.78887e-09	1.64344e-07	5.57256	109.766	STAT1;CD80;TNF;IFIT3;ICAM1;LGALS3;CXCL10;CCL4;LTA;IL21R;SLAMF7;FAS;CCR7;CD48;CD58;TNFRSF4;CCL17;HLA-DQA1;HLA-DRB1;CD44;HLA-DQB1
Cell surface	4.95401e-09	2.7247e-07	4.93556	94.3831	NOTCH2;IGSF3;CD80;HLA-F;TNF;TSPAN33;CX3CL1;ICAM1;BST2;CXCL10;PLAU;HLA-DRA;FAS;CCR7;CD36;CD58;IL6R;TNFRSF4;MET;CLEC2D;HLA-DRB1;CD44;HLA-DPA1
BCL-2 complex	1.00608e-08	5.18762e-07	4.03852	74.3678	PTGER4;BCL2A1;CD80;TNFAIP3;BCL10;TNF;ICAM1;TYMP;LGALS3;SOCS1;DRAM1;APOL6;CDH1;CCR7;IL6R;TNFRSF4;IL32;STAT1;CAV1;MX1;TRAF1;CXCL10;FAS;CD48;XAF1;MET;CD44;TP73
interleukin-27 complex	1.53814e-08	7.46449e-07	8.78823	158.101	ENTPD1;CIITA;CCL22;STAT1;EBI3;IFI35;DDX60;TNF;IFIT3;CXCL10;SOCS1;EPSTI1;CCR7
B cell receptor complex	6.24997e-08	2.86457e-06	5.04074	83.6163	NOTCH2;IFITM1;STAT1;CD80;PLEK;TNFAIP3;BCL10;TNF;RASGRP1;USP18;ICAM1;IL4I1;HCK;PTP4A3;SOCS1;FAS;CCR7;CD58;CD44
Integrin alpha5-beta1 complex	2.87561e-07	1.24862e-05	9.63615	145.138	PLAU;CDH1;TNFSF15;CCL4;CD58;TNF;EPHB1;IL6R;CD44;ICAM1
Side of membrane	3.80167e-07	1.56819e-05	5.57936	82.4777	HLA-DRB5;CD80;HLA-F;TNF;ICAM1;CXCL10;HCK;CDH1;HLA-DRA;FAS;CCR7;CD36;HLA-DRB1;HLA-DPA1;PTPN3
Integral component of lumenal side of endoplasmic reticulum membrane	4.3779e-07	1.71989e-05	42.1599	617.285	HLA-DRB5;HLA-DRA;HLA-F;HLA-DRB1;HLA-DPA1
Lumenal side of endoplasmic reticulum membrane	5.6309e-07	2.11159e-05	39.6779	570.958	HLA-DRB5;HLA-DRA;HLA-F;HLA-DRB1;HLA-DPA1
MHC class II protein complex	6.49858e-07	2.33101e-05	89.3784	1273.33	HLA-DRB5;HLA-DRA;HLA-DRB1;HLA-DPA1
gamma-delta T cell receptor complex	7.16414e-07	2.46267e-05	10.1762	143.983	CXCL10;CD80;CCL4;CCR7;CD48;CD1C;TNF;CD44;ICAM1
Survivin complex	1.00819e-06	3.32702e-05	5.13964	70.9648	BCL2A1;STAT1;CD80;CAV1;TRAF1;TNF;ICAM1;TYMP;CDH1;FAS;XAF1;TNFRSF4;MET;CD44;TP73
Integrin alpha3-beta1 complex	2.25603e-06	7.15855e-05	10.547	137.131	LGALS3;CD82;CDH1;PLAU;CD58;TNF;CD44;ICAM1
S100A8 complex	2.93401e-06	8.96504e-05	5.39845	68.7716	LRRN3;IFI44;HLA-F;DDX60;TNF;IFI44L;OASL;CXCL10;CCL4;S100A14;HLA-DRB1;MGLL;HLA-DQB1
Cytolytic granule	3.83224e-06	0.000112914	12.2361	152.609	CD80;CCL4;FAS;CD58;TNFRSF4;STX11;ICAM1
Membrane microdomain	4.4702e-06	0.00012293	6.2164	76.5741	BST2;HCK;CDH1;CAV1;FAS;CD48;BCL10;CD36;TNF;EPHB1;ICAM1
Membrane raft	4.4702e-06	0.00012293	6.2164	76.5741	BST2;HCK;CDH1;CAV1;FAS;CD48;BCL10;CD36;TNF;EPHB1;ICAM1
BAX complex	5.16774e-06	0.000137528	3.83907	46.7333	IL32;BCL2A1;STAT1;IFI6;AEN;TRAF1;TNF;ICAM1;TYMP;MT2A;SOCS1;DRAM1;CDH1;FAS;XAF1;MET;CD44;TP73
Integral component of plasma membrane	6.45383e-06	0.000166388	2.80096	33.4739	NOTCH2;PTGER4;CD82;NCF2;CD1C;LRRC32;TNF;TSPAN33;PHEX;ICAM1;CD36;CD58;EPHB1;IL6R;TNFRSF4;HLA-DPA1;ENTPD1;PTGIR;TNFSF15;CAV1;SSTR3;BST2;HLA-DRA;FAS;CD48;MET;CLEC2D;CD44;LY6E
Spanning component of plasma membrane	7.6283e-06	0.000190707	2.36794	27.9029	NOTCH2;PTGER4;IFITM1;CD82;CD80;PLEK;LRRC32;TNF;TSPAN33;CX3CL1;PHEX;ICAM1;LGALS3;PLAU;CDH1;CCL4;CCR7;CD36;CD58;EPHB1;IL6R;TNFRSF4;HLA-DQA1;FCRL2;ENTPD1;PTGIR;LRRN3;TNFSF15;STAT1;CAV1;MX1;SSTR3;BST2;CXCL10;HCK;LTA;FAS;CD48;MET;HLA-DRB1;CD44;LY6E
MHC protein complex	9.03112e-06	0.000219138	38.2896	444.727	HLA-DRB5;HLA-DRA;HLA-DRB1;HLA-DPA1
Integrin alpha2-beta1 complex	9.89243e-06	0.000233179	10.4812	120.782	PTGIR;CDH1;CD36;CD58;TNF;CD44;ICAM1
Fc receptor complex	1.22908e-05	0.000281664	7.03465	79.5384	FCRL2;STAT1;CD80;CCL3L3;CD58;CD1C;TNF;CD44;ICAM1
Intrinsic component of plasma membrane	1.35166e-05	0.000301383	2.68351	30.0864	NOTCH2;PTGER4;CD82;NCF2;CD1C;LRRC32;TNF;TSPAN33;PHEX;ICAM1;CD36;CD58;EPHB1;IL6R;TNFRSF4;HLA-DPA1;ENTPD1;PTGIR;TNFSF15;CAV1;SSTR3;BST2;HLA-DRA;FAS;CD48;MET;CLEC2D;CD44;LY6E
Caspase complex	2.3472e-05	0.000509588	4.73371	50.46	IL32;BCL2A1;CDH1;STAT1;DHX58;TNFAIP3;FAS;BCL10;TRAF1;XAF1;TNF;ICAM1
Integrin alpha1-beta1 complex	2.46159e-05	0.000520721	11.6114	123.221	PTGER4;CCR7;CD58;TNF;CD44;ICAM1
ER to Golgi transport vesicle membrane	3.12286e-05	0.00064409	15.666	162.522	HLA-DRB5;HLA-DRA;HLA-F;HLA-DRB1;HLA-DPA1
interleukin-2 receptor complex	3.90374e-05	0.000785508	8.35681	84.8299	FAS;CD48;CD58;TNF;IL6R;CD44;ICAM1
Membrane region	4.45261e-05	0.00087462	4.79125	48.0056	BST2;HCK;CDH1;CAV1;FAS;CD48;BCL10;CD36;TNF;EPHB1;ICAM1

## Sheet: Table S5
BCL10 R58Q
NAME	ES	NES	NOM p-val	FDR q-val	FWER p-val
HALLMARK_INFLAMMATORY_RESPONSE	0.77181	1.43335	0	0.195412	0.066
HALLMARK_IL6_JAK_STAT3_SIGNALING	0.769654	1.3981	0	0.141237	0.163
HALLMARK_APOPTOSIS	0.605695	1.39312	0	0.108825	0.163
HALLMARK_ALLOGRAFT_REJECTION	0.596148	1.3727	0	0.176833	0.216
HALLMARK_TNFA_SIGNALING_VIA_NFKB	0.811519	1.3698	0	0.150266	0.216
HALLMARK_INTERFERON_GAMMA_RESPONSE	0.808782	1.34673	0	0.139732	0.216
HALLMARK_INTERFERON_ALPHA_RESPONSE	0.861981	1.33757	0	0.126056	0.216
HALLMARK_ANDROGEN_RESPONSE	0.58048	1.32464	0	0.125262	0.216
HALLMARK_IL2_STAT5_SIGNALING	0.665883	1.32203	0	0.123058	0.279
HALLMARK_P53_PATHWAY	0.54214	1.31539	0	0.115152	0.279
HALLMARK_EPITHELIAL_MESENCHYMAL_TRANSITION	0.518108	1.30888	0	0.112599	0.279
HALLMARK_COMPLEMENT	0.50372	1.30791	0	0.106882	0.279
HALLMARK_UNFOLDED_PROTEIN_RESPONSE	0.684091	1.30207	0	0.117112	0.332
HALLMARK_UV_RESPONSE_UP	0.584478	1.29786	0	0.123029	0.387
HALLMARK_REACTIVE_OXYGEN_SPECIES_PATHWAY	0.596028	1.28176	0.102913	0.140688	0.519
HALLMARK_OXIDATIVE_PHOSPHORYLATION	0.694137	1.26749	0.102913	0.134645	0.519
HALLMARK_DNA_REPAIR	0.578721	1.26013	0.201942	0.145782	0.57
HALLMARK_KRAS_SIGNALING_UP	0.449381	1.24873	0	0.15555	0.631
HALLMARK_MYC_TARGETS_V1	0.766618	1.24061	0	0.149679	0.631
HALLMARK_UV_RESPONSE_DN	0.401251	1.22855	0	0.157363	0.682
HALLMARK_APICAL_JUNCTION	0.448252	1.22125	0	0.160507	0.731
HALLMARK_XENOBIOTIC_METABOLISM	0.482932	1.21558	0	0.159856	0.731
HALLMARK_PROTEIN_SECRETION	0.545512	1.21469	0.183712	0.154819	0.731
HALLMARK_MYC_TARGETS_V2	0.849608	1.2086	0	0.164322	0.731
HALLMARK_NOTCH_SIGNALING	0.565979	1.19969	0	0.165573	0.731
HALLMARK_PEROXISOME	0.451772	1.19103	0.0874525	0.167227	0.731
HALLMARK_MTORC1_SIGNALING	0.633267	1.18834	0.188213	0.165045	0.731
HALLMARK_PI3K_AKT_MTOR_SIGNALING	0.465358	1.17056	0.100379	0.187899	0.731
HALLMARK_FATTY_ACID_METABOLISM	0.444911	1.16013	0.117318	0.187272	0.731
HALLMARK_ADIPOGENESIS	0.522074	1.14972	0.188213	0.193276	0.731
HALLMARK_ESTROGEN_RESPONSE_EARLY	0.421302	1.12351	0.117534	0.231754	0.787
HALLMARK_GLYCOLYSIS	0.466017	1.1231	0.188213	0.225886	0.787
HALLMARK_ESTROGEN_RESPONSE_LATE	0.438389	1.11852	0.0900196	0.235594	0.835
BCL10 S136X
NAME	ES	NES	NOM p-val	FDR q-val	FWER p-val
HALLMARK_IL6_JAK_STAT3_SIGNALING	0.717979	1.40279	0	0.138909	0.158
HALLMARK_APOPTOSIS	0.545905	1.27837	0	0.163722	0.471
HALLMARK_OXIDATIVE_PHOSPHORYLATION	0.575077	1.27931	0.325279	0.176691	0.471
HALLMARK_ANDROGEN_RESPONSE	0.580083	1.28966	0.114723	0.192903	0.471
HALLMARK_UV_RESPONSE_UP	0.542788	1.28985	0	0.213746	0.471
HALLMARK_TNFA_SIGNALING_VIA_NFKB	0.718516	1.3729	0	0.220593	0.298
HALLMARK_MYC_TARGETS_V1	0.751386	1.30709	0.107212	0.229377	0.471
HALLMARK_INFLAMMATORY_RESPONSE	0.686415	1.41415	0	0.230818	0.111
HALLMARK_NOTCH_SIGNALING	0.560489	1.2474	0	0.235972	0.559
HALLMARK_IL2_STAT5_SIGNALING	0.614655	1.32705	0	0.236489	0.471

## Sheet: Table S6
INPUT: Genes upregulated (FC ≥ 2) in BCL10 R58Q and BCL10 S136X
Significant compartments: adjusted p-value ≤ 0.001
Term	P-value	Adjusted P-value	Odds Ratio	Combined Score	Genes
cytokine-mediated signaling pathway (GO:0019221)	5.48543e-34	8.68892e-31	15.0303	1151.11	IFITM1;CIITA;CEBPD;CD80;EBI3;IFIT5;IFI6;IFI35;IFIT1;TNF;IFIT3;CX3CL1;ICAM1;OASL;MT2A;SOCS1;CCL4;IL21R;MAP3K8;CD36;IL6R;TNFRSF4;CCL17;HLA-DQA1;HLA-DPA1;IL32;HLA-DRB5;CCL22;TNFSF15;STAT1;MX1;ISG15;TRAF1;HLA-F;BST2;CXCL10;HCK;OAS2;OAS3;IRF7;LTA;HLA-DRA;VIM;XAF1;HLA-DRB1;CD44;HLA-DQB1
cellular response to interferon-gamma (GO:0071346)	2.02883e-24	1.60683e-21	33.759	1841.71	HLA-DRB5;CIITA;CCL22;STAT1;HLA-F;CX3CL1;ICAM1;OASL;HCK;MT2A;OAS2;OAS3;CCL4;IRF7;HLA-DRA;CD58;CCL17;HLA-DQA1;HLA-DRB1;CD44;HLA-DPA1;HLA-DQB1
interferon-gamma-mediated signaling pathway (GO:0060333)	1.21261e-21	6.40259e-19	48.8815	2354.21	CIITA;HLA-DRB5;STAT1;HLA-F;ICAM1;OASL;HCK;MT2A;OAS2;OAS3;IRF7;HLA-DRA;CD44;HLA-DQA1;HLA-DRB1;HLA-DPA1;HLA-DQB1
cellular response to type I interferon (GO:0071357)	2.59916e-20	8.23413e-18	47.5366	2143.74	IFITM1;STAT1;MX1;IFIT5;IFI6;ISG15;IFI35;IFIT1;HLA-F;IFIT3;OASL;BST2;OAS2;OAS3;IRF7;XAF1
type I interferon signaling pathway (GO:0060337)	2.59916e-20	8.23413e-18	47.5366	2143.74	IFITM1;STAT1;MX1;IFIT5;IFI6;ISG15;IFI35;IFIT1;HLA-F;IFIT3;OASL;BST2;OAS2;OAS3;IRF7;XAF1
defense response to virus (GO:0051607)	9.09234e-14	2.40038e-11	18.3069	549.735	IFITM1;STAT1;MX1;IFIT5;IFI6;ISG15;IFIT1;IFI44L;IFIT3;OASL;BST2;CXCL10;OAS2;OAS3;IRF7
defense response to symbiont (GO:0140546)	6.20188e-13	1.4034e-10	18.2037	511.683	IFITM1;STAT1;MX1;IFIT5;IFI6;ISG15;IFIT1;IFI44L;IFIT3;OASL;BST2;OAS2;OAS3;IRF7
cellular response to cytokine stimulus (GO:0071345)	2.09306e-12	4.14425e-10	7.53149	202.54	IL32;RIPOR2;CCL22;CEBPD;STAT1;CD80;EBI3;IFIT1;TNF;CX3CL1;ICAM1;CXCL10;HCK;MT2A;SOCS1;CCL4;CCR7;CD36;CD58;VIM;IL6R;CCL17;HLA-DPA1
negative regulation of viral process (GO:0048525)	4.99016e-12	8.78267e-10	26.1665	680.945	BST2;IFITM1;OAS2;STAT1;OAS3;MX1;IFIT5;ISG15;IFIT1;TNF;OASL
negative regulation of viral genome replication (GO:0045071)	8.56676e-12	1.35697e-09	31.6965	807.727	BST2;IFITM1;OAS2;OAS3;MX1;IFIT5;ISG15;IFIT1;TNF;OASL
regulation of viral genome replication (GO:0045069)	8.16143e-11	1.17525e-08	24.4514	567.983	BST2;IFITM1;OAS2;OAS3;MX1;IFIT5;ISG15;IFIT1;TNF;OASL
response to interferon-gamma (GO:0034341)	4.98134e-10	6.57536e-08	19.8974	426.205	BST2;CIITA;IFITM1;CCL22;STAT1;CCL4;CD58;CCL17;CX3CL1;HLA-DPA1
regulation of immune response (GO:0050776)	1.13351e-09	1.38113e-07	11.0889	228.409	IFITM1;HLA-F;CD1C;ICAM1;HERC5;COL1A1;IL4I1;DHX58;IRF7;SLAMF7;HLA-DRA;CLEC2D;HLA-DRB1
positive regulation of ERK1 and ERK2 cascade (GO:0070374)	7.98345e-09	9.0327e-07	10.5471	196.661	NOTCH2;CCL22;CCL4;CCR7;CD36;TNF;RASGRP1;CCL17;HLA-DRB1;CX3CL1;CD44;ICAM1
inflammatory response (GO:0006954)	2.34329e-08	2.47451e-06	8.4608	148.649	PTGER4;CIITA;PTGIR;CCL22;TNF;CX3CL1;CXCL10;CCL4;CCR7;TNFRSF4;CCL17;CD44;MGLL
regulation of ERK1 and ERK2 cascade (GO:0070372)	3.51111e-08	3.47599e-06	8.15664	140.007	NOTCH2;CCL22;TNF;RASGRP1;CX3CL1;ICAM1;CCL4;CCR7;CD36;EPHB1;CCL17;HLA-DRB1;CD44
interleukin-27-mediated signaling pathway (GO:0070106)	6.70274e-08	6.24538e-06	67.4762	1114.58	STAT1;OAS2;EBI3;MX1;OASL
positive regulation of cytokine production (GO:0001819)	2.83379e-07	2.36592e-05	6.17134	93.0421	PTGER4;AIRE;CD80;EBI3;ISG15;BCL10;TNF;RASGRP1;DHX58;IRF7;CCR7;CD58;IL6R;HLA-DPA1
cellular response to tumor necrosis factor (GO:0071356)	2.83791e-07	2.36592e-05	8.38333	126.379	CCL22;TNFSF15;STAT1;CCL4;LTA;TRAF1;CD58;TNF;TNFRSF4;CCL17;CX3CL1
innate immune response (GO:0045087)	5.50423e-07	4.35935e-05	6.32962	91.2261	IFITM1;CIITA;NCF2;MX1;IFI6;ISG15;BCL10;IFIT1;BST2;CXCL10;HCK;DHX58;IRF7
monocyte chemotaxis (GO:0002548)	7.30433e-07	5.50955e-05	22.6164	319.562	LGALS3;CCL22;CCL4;CCL17;IL6R;CX3CL1
positive regulation of MAPK cascade (GO:0043410)	1.27566e-06	9.18472e-05	6.40763	86.9647	NOTCH2;CCL22;CCL4;CCR7;CD36;TNF;RASGRP1;CCL17;HLA-DRB1;CX3CL1;CD44;ICAM1
regulation of smooth muscle cell proliferation (GO:0048660)	1.86372e-06	0.000128354	18.928	249.716	PTGIR;STAT1;TNFAIP3;TNF;IL6R;CX3CL1
response to cytokine (GO:0034097)	2.22429e-06	0.000146803	8.79646	114.495	BST2;IFITM1;CIITA;STAT1;MX1;ISG15;CCR7;XAF1;IL6R
antigen processing and presentation of endogenous peptide antigen (GO:0002483)	3.02511e-06	0.000184299	53.6162	681.385	TAP1;HLA-DRA;HLA-F;HLA-DRB1
positive regulation of regulatory T cell differentiation (GO:0045591)	3.02511e-06	0.000184299	53.6162	681.385	IL4I1;SOCS1;HLA-DRA;HLA-DRB1
positive regulation of mononuclear cell migration (GO:0071677)	3.43828e-06	0.000201712	25.9314	326.232	LGALS3;CXCL10;CCR7;S100A14;TNF
regulation of ribonuclease activity (GO:0060700)	4.25587e-06	0.000233554	199.792	2470.87	OAS2;OAS3;OASL
positive regulation of intracellular signal transduction (GO:1902533)	4.27593e-06	0.000233554	4.28812	53.012	CD80;CAV1;IFIT5;IFI35;BCL10;DDX60;TNF;CX3CL1;OASL;BST2;PTP4A3;DHX58;CCL4;CCR7;MET;HLA-DRB1
cellular response to chemokine (GO:1990869)	6.22908e-06	0.000328895	15.0639	180.56	RIPOR2;CXCL10;CCL22;CCL4;CCL17;CX3CL1
regulation of response to external stimulus (GO:0032101)	6.86854e-06	0.00035096	8.9827	106.791	HERC5;HCK;CAV1;DHX58;CD36;USP18;CX3CL1;MGLL
positive regulation of interferon-beta production (GO:0032728)	7.39882e-06	0.000366241	21.7435	256.882	OAS2;OAS3;DHX58;IRF7;ISG15
regulation of nuclease activity (GO:0032069)	8.46427e-06	0.000397123	133.188	1555.59	OAS2;OAS3;OASL
regulation of I-kappaB kinase/NF-kappaB signaling (GO:0043122)	8.52411e-06	0.000397123	6.4611	75.4179	BST2;STAT1;IFIT5;TNFAIP3;CCR7;BCL10;TRAF1;TNF;HLA-DRB1;CX3CL1
regulation of extrinsic apoptotic signaling pathway (GO:2001236)	9.09836e-06	0.000411766	14.0222	162.762	LGALS3;CAV1;FAS;TRAF1;BCL10;TNF
negative regulation of innate immune response (GO:0045824)	9.73129e-06	0.000428177	20.4236	235.692	OAS3;DHX58;TNFAIP3;ISG15;USP18
negative regulation of cytokine production (GO:0001818)	1.07799e-05	0.000461496	7.15773	81.8688	HERC5;PTGER4;DHX58;TNFAIP3;ISG15;CCR7;TNF;HLA-DRB1;CX3CL1
antigen processing and presentation of exogenous peptide antigen (GO:0002478)	1.37266e-05	0.000572182	9.93276	111.209	HLA-DRB5;HLA-DRA;HLA-F;HLA-DQA1;HLA-DRB1;HLA-DPA1;HLA-DQB1
negative regulation of viral life cycle (GO:1903901)	1.4131e-05	0.000573937	33.5	374.099	BST2;CIITA;IFITM1;LY6E
neutrophil chemotaxis (GO:0030593)	1.53264e-05	0.000606925	12.7038	140.833	LGALS3;CXCL10;CCL22;CCL4;CCL17;CX3CL1
positive regulation of leukocyte mediated cytotoxicity (GO:0001912)	1.81003e-05	0.000699288	17.7318	193.624	HLA-DRA;CD1C;HLA-F;RASGRP1;HLA-DRB1
granulocyte chemotaxis (GO:0071621)	1.95295e-05	0.000736543	12.1331	131.566	LGALS3;CXCL10;CCL22;CCL4;CCL17;CX3CL1
lymphocyte chemotaxis (GO:0048247)	2.02964e-05	0.000743444	17.2763	186.672	CXCL10;CCL22;CCL4;CCL17;CX3CL1
negative regulation of lymphocyte activation (GO:0051250)	2.10841e-05	0.000743444	29.7748	320.585	IL4I1;LGALS3;TNFAIP3;SAMSN1
regulation of cytokine-mediated signaling pathway (GO:0001959)	2.11206e-05	0.000743444	11.9541	128.689	SOCS1;STAT1;TNFAIP3;TRAF1;TNF;USP18
negative regulation of T cell activation (GO:0050868)	2.26943e-05	0.000781473	16.8435	180.115	RIPOR2;IL4I1;LGALS3;CD80;HLA-DRB1
positive regulation of CD4-positive, alpha-beta T cell differentiation (GO:0043372)	2.34364e-05	0.000789856	79.9047	851.882	SOCS1;HLA-DRA;HLA-DRB1
neutrophil migration (GO:1990266)	2.65301e-05	0.000857627	11.4472	120.622	LGALS3;CXCL10;CCL22;CCL4;CCL17;CX3CL1
positive regulation of type I interferon production (GO:0032481)	2.65301e-05	0.000857627	11.4472	120.622	OAS2;STAT1;OAS3;DHX58;IRF7;ISG15

## Sheet: Table S7
INPUT: Genes upregulated (FC ≥ 2) in BCL10 R58Q and BCL10 S136X
Significant compartments: FDR ≤ 0.05
Rank	Scaled Rank	Set_name	TF	Intersect	Set length	FET p-value	FDR	neglogFDR	Odds Ratio	Library	Overlapping_Genes
1	0.008475	STAT2_K562_HG19	STAT2	30	252	3.167e-25	1.75e-22	21.757	17.88	ENCODE--ChIP-seq	SAMD9L	IFITM1	IFIT5	DDX60L	IFI35	IFIT1	IFI44L	IFIT3	ICAM1	HERC5	MT2A	DHX58	EPSTI1	HERC6	CMPK2	DDX60	HELZ2	SOCS1	ISG15	BST2	XAF1	OASL	OAS2	OAS3	IRF7	IFI6	USP18	APOL6	STAT1	MX1
2	0.01695	STAT1_K562_HG19	STAT1	28	321	4.763e-20	1.31e-17	16.8827	12.65	ENCODE--ChIP-seq	SAMD9L	IFITM1	IFIT5	DDX60L	IFI35	IFIT1	IFI44L	IFIT3	ICAM1	DHX58	EPSTI1	HERC6	CMPK2	DDX60	HELZ2	ISG15	BST2	XAF1	OASL	OAS2	OAS3	IRF7	IFI6	USP18	APOL6	STAT1	MX1	VIM
3	0.02542	RELA_GM12878_HG19	RELA	36	724	3.958e-17	7.28e-15	14.1379	6.924	ENCODE--ChIP-seq	MAML2	NCF2	ICAM1	ZC3H12C	MAP3K8	TNFRSF4	EBI3	BCL10	DTX4	SAMSN1	CYB5R2	SLAMF7	HLA-DQA1	BTBD19	TNFSF15	ARHGAP31	NFKBIE	CIITA	ANKRD33B	TNFAIP3	TRAF1	B3GNT7	OAS3	CD48	PTGER4	BCL2A1	DENND3	USP18	TSPAN33	STX11	IL21R	IL32	STAT1	FAS	ASB2	CLEC2D
4	0.0339	IKZF1_GM12878_HG19	IKZF1	57	1836	3.98e-16	5.49e-14	13.2604	4.24	ENCODE--ChIP-seq	IFITM1	MAML2	NCF2	DDX60L	IFIT1	IFIT3	ICAM1	IL4I1	ZC3H12C	MT2A	EPSTI1	MAP3K8	EPHB1	HERC6	MPEG1	FEZ1	EBI3	DTX4	RASGRP1	CYB5R2	SLAMF7	HLA-DQA1	BTBD19	HLA-DRB5	TNFSF15	ARHGAP25	BST2	ARHGAP31	XAF1	NFKBIE	CIITA	PLEK	TNFAIP3	OASL	JPH4	CCR7	FCRL2	PTGIR	BATF3
5	0.04237	BCL11A_GM12878_HG19	BCL11A	32	1038	3.388e-10	3.12e-08	7.50585	4.209	ENCODE--ChIP-seq	NCF2	CCL4L2	ICAM1	ZC3H12C	HERC6	MPEG1	ODF3B	NOTCH2	CCL3L3	EBI3	SAMSN1	CYB5R2	SOCS1	BTBD19	NABP1	CIITA	ANKRD33B	LRRC32	CCR7	AEN	IRF7	STX11	TYMP	CCL4	IL21R	CCL22	STAT1	TRIP10	FAS	VIM	ASB2	CLEC2D
6	0.05085	SPI1_GM12891_HG19	SPI1	25	985	6.892e-07	4.23e-05	4.37366	3.446	ENCODE--ChIP-seq	RIPOR2	SAMD9L	IFITM1	NCF2	CCL4L2	IL6R	MPEG1	CMPK2	CD1C	SAMSN1	SLAMF7	HLA-DRB5	ARHGAP25	ARHGAP31	NFKBIE	CIITA	PLEK	EMILIN2	CCR7	OAS3	IRF7	BCL2A1	CCL4	CCL22	FAS
7	0.05932	JUN_CH12LX_MM9	JUN	29	1325	1.94e-06	0.000107	3.97062	2.961	ENCODE--ChIP-seq	RIPOR2	CD82	CD80	TNF	PLAU	MAP3K8	SYNPO	ENTPD1	EBI3	BCL10	HELZ2	BTBD19	IFI44	FOSL1	CXCL10	NABP1	NFKBIE	ANKRD33B	PLEK	TNFAIP3	BATF3	TRAF1	IRF7	SLC43A3	DENND3	STX11	IL21R	CCL22	MX1
8	0.0678	BATF_GM12878_HG19	BATF	17	676	3.528e-05	0.00139	2.85699	3.414	ENCODE--ChIP-seq	NCF2	CCL4L2	IFIT3	NOTCH2	CCL3L3	EBI3	SAMSN1	SLAMF7	ISG15	NABP1	CIITA	CCR7	BCL2A1	CCL4	VIM	ASB2	CLEC2D
9	0.07627	CEBPB_GM12878_HG19	CEBPB	15	572	5.993e-05	0.00221	2.65561	3.564	ENCODE--ChIP-seq	NCF2	ICAM1	NOTCH2	CCL3L3	EBI3	DTX4	CIITA	TNFAIP3	OAS2	BCL2A1	DRAM1	CCL4	STAT1	ASB2	CLEC2D
10	0.08475	IRF4_GM12878_HG19	IRF4	30	1715	7.579e-05	0.00261	2.58336	2.356	ENCODE--ChIP-seq	IFITM1	NCF2	CCL4L2	ICAM1	IL4I1	ZC3H12C	DHX58	EPSTI1	MAP3K8	HERC6	CMPK2	NOTCH2	CCL3L3	EBI3	DDX60	DTX4	SLAMF7	HLA-DRB5	CIITA	OASL	RHOF	OAS3	IRF7	BCL2A1	IFI6	CCL4	IL21R	FAS	ASB2	CLEC2D
11	0.09322	TCF12_SKNSH_HG19	TCF12	17	744	0.0001098	0.00357	2.44733	3.094	ENCODE--ChIP-seq	DDX60L	IFIT1	IFIT3	MT2A	PLAU	SYNPO	BCL10	BTBD19	LRRN3	CAV1	COL1A1	CIITA	OASL	TRAF1	DENND3	APOL6	VIM
12	0.1017	JUND_CH12LX_MM9	JUND	22	1148	0.0001638	0.00502	2.2993	2.586	ENCODE--ChIP-seq	RIPOR2	TNF	PLAU	SYNPO	ENTPD1	EBI3	BCL10	HELZ2	BTBD19	IFI44	CXCL10	NFKBIE	ANKRD33B	PLEK	BATF3	TRAF1	SLC43A3	STX11	IL21R	MX1	FAS	VIM
13	0.1102	PRDM1_HELAS3_HG19	PRDM1	25	1487	0.0004398	0.0128	1.89279	2.263	ENCODE--ChIP-seq	CD82	MAML2	IFIT1	HERC5	IL4I1	LGALS3	MT2A	MUCL3	BCL10	DDX60	BTBD19	LRRN3	TNFSF15	ISG15	CIITA	RHOF	MET	BCL2A1	CEBPD	DRAM1	APOL6	CD58	CCL17	STAT1	MX1
14	0.1186	ETS1_CH12LX_MM9	ETS1	26	1661	0.0009419	0.026	1.58503	2.104	ENCODE--ChIP-seq	SAMD9L	CD80	IFI35	IFIT1	EPSTI1	ENTPD1	TAP1	CMPK2	NOTCH2	EBI3	DDX60	SAMSN1	HELZ2	BST2	NABP1	XAF1	ANKRD33B	LRRC32	CCR7	RHOF	LTA	CD44	SLC43A3	CCL4	MX1	PTPN3
15	0.1271	EBF1_GM12878_HG19	EBF1	37	2676	0.001077	0.0283	1.54821	1.855	ENCODE--ChIP-seq	SAMD9L	NCF2	IFI35	IFI44L	DHX58	EPSTI1	MAP3K8	EPHB1	IL6R	CMPK2	CCL3L3	EBI3	BCL10	RASGRP1	SAMSN1	HELZ2	SOCS1	SLAMF7	CAV1	IFI44	ISG15	BST2	ARHGAP31	CIITA	PLEK	DUSP15	OASL	CCR7	OAS2	CD48	DENND3	DRAM1	APOL6	CD58	STAT1	FAS	CLEC2D
16	0.1356	CBX2_K562_HG19	CBX2	27	1781	0.001207	0.0303	1.51856	2.037	ENCODE--ChIP-seq	RIPOR2	ZC3H12C	LGALS3	EPSTI1	ROPN1L	HERC6	MUCL3	NOTCH2	IGSF3	AIRE	ANKRD33B	DUSP15	LRRC32	PHEX	OASL	EMILIN2	TRAF1	HCK	OAS2	OAS3	MET	PTGER4	USP18	STX11	CCL22	LYSMD2	PTPN3
[truncated: 18 more columns]

## Sheet: Table S8
BCL10 S136X Resistant/Vector Sensitive
NAME	PATHWAYS	TARGET	RECEPTORS
Clevudine	DNA Damage/DNA Repair	DNA/RNA Synthesis inhibitor	DNA polymerase; RNA polymerase
Gandotinib	Angiogenesis; Chromatin/Epigenetic; Tyrosine Kinase/Adaptors; JAK/STAT signaling; Stem Cells	FLT inhibitor; JAK inhibitor	FLT3; JAK1; JAK2; JAK2; JAK2 (V617F)
Dacarbazine	DNA Damage/DNA Repair	DNA/RNA Synthesis inhibitor	DNA polymerase beta
WIKI4	Metabolism;Cytoskeletal Signaling;Stem Cells	PPAR inhibitor;Wnt/beta-catenin	TNKS2
Niraparib tosylate	Chromatin/Epigenetic; DNA Damage/DNA Repair	PARP inhibitor	PARP1; PARP2
SB1317 hydrochloride (937270-47-8(free base))	Angiogenesis; Cell Cycle/Checkpoint; Chromatin/Epigenetic; Tyrosine Kinase/Adaptors; JAK/STAT signaling; Stem Cells	CDK inhibitor; FLT inhibitor; JAK inhibitor	CDK2; FLT3; JAK2
LFM-A13	Angiogenesis	BTK inhibitor	BTK
Salermide	Chromatin/Epigenetic; DNA Damage/DNA Repair	Sirtuin inhibitor	SIRT1; SIRT2
UNC3866	Chromatin/Epigenetic	Histone Methyltransferase antagonist	CBX7-H3
Niraparib	Chromatin/Epigenetic; Others; DNA Damage/DNA Repair	Others inhibitor; PARP inhibitor	TANK-1; PARP1; PARP2; PARP3; V-PARP
DMOG	Angiogenesis; Chromatin/Epigenetic	HIF inhibitor	HIF-PH
Mubritinib	Angiogenesis; Chromatin/Epigenetic; JAK/STAT signaling; Tyrosine Kinase/Adaptors; Stem Cells	EGFR inhibitor; FGFR inhibitor; JAK inhibitor; PDGFR inhibitor	EGFR; HER2/ErbB2; FGFR; JAK1; PDGFR
SGC2085	Chromatin/Epigenetic	Histone Methyltransferase inhibitor	Coactivator Associated Arginine Methyltransferase 1 (CARM1)
SCR7 pyrazine	DNA Damage/DNA Repair	DNA/RNA Synthesis inhibitor	DNA Ligase IV
UNC1999	Chromatin/Epigenetic	Histone Methyltransferase inhibitor	EZH1; EZH2
Deoxythymidine triphosphate	DNA Damage/DNA Repair	DNA/RNA Synthesis inhibitor	DNA/RNA Synthesis
TCS PIM-1 1	Chromatin/Epigenetic; JAK/STAT signaling	Pim inhibitor	Pim1
R152-0737	Chromatin/Epigenetic	Ataxin	Ataxin-2
Myristicin	Apoptosis; Proteases/Proteasome; Chromatin/Epigenetic; DNA Damage/DNA Repair; Immunology/Inflammation; Membrane transporter/Ion channel; Neuroscience; Metabolism; Microbiology&virology	Antifection;BCL;Caspase;GABA Receptor;IL Receptor;Others;P450;PARP	Antifection;Bcl-2;Caspase;CYP17;GABA Receptor;IL Receptor;NO;PARP
MI2	Chromatin/Epigenetic	Histone Methyltransferase inhibitor	Menin-MLL
CCT137690	Cell Cycle/Checkpoint; Chromatin/Epigenetic	Aurora Kinase inhibitor	Aurora A; Aurora B; Aurora C
CX-6258 HCl	Chromatin/Epigenetic; JAK/STAT signaling	Pim inhibitor	Pim1; Pim2; Pim3
Voxtalisib Analogue	DNA Damage/DNA Repair; PI3K/Akt/mTOR signaling	DNA-PK inhibitor; PI3K inhibitor	DNA-PK; PI3Kα; PI3Kβ; PI3Kγ; PI3Kδ
MLN8054	Cell Cycle/Checkpoint; Metabolism; Angiogenesis; GPCR/G Protein; Chromatin/Epigenetic; Stem Cells	Aurora Kinase inhibitor; Casein Kinase inhibitor; PKA inhibitor; Src inhibitor	Aurora A; Aurora B; CK2; PKA; Lck
Selisistat	Chromatin/Epigenetic; DNA Damage/DNA Repair	Sirtuin inhibitor	SIRT1
Ro 31-8220 Mesylate	Cytoskeletal Signaling	PKC inhibitor	PKCα; PKCβ1; PKCβ2; PKCγ; PKCε
TG101209	Angiogenesis; Apoptosis; Chromatin/Epigenetic; Tyrosine Kinase/Adaptors; JAK/STAT signaling; Stem Cells	c-RET inhibitor; FLT inhibitor; JAK inhibitor	RET; FLT3; JAK2; JAK3
K940-4034	Chromatin/Epigenetic	Ataxin	Ataxin-2
YF-2	Epigenetics;Chromatin/Epigenetic	Histone Acetyltransferase;Epigenetic Reader Domain	CBP;PCAF;GCN5
Temozolomide	DNA Damage/DNA Repair	DNA/RNA Synthesis agonist	DNA replication
Daminozide	Chromatin/Epigenetic	Histone Demethylase inhibitor	KDM2/7 JmjC
SMI-4a	Chromatin/Epigenetic; JAK/STAT signaling	Pim inhibitor	Pim1
Carvedilol	Angiogenesis; Neuroscience; Cytoskeletal Signaling; Membrane transporter/Ion channel; Metabolism; Others; Chromatin/Epigenetic; GPCR/G Protein; Tyrosine Kinase/Adaptors	Adrenergic Receptor inhibitor; HIF modulator; Integrin inhibitor; NADPH inhibitor; Others inhibitor; Potassium Channel inhibitor; VEGFR inhibitor
BCL10 S136X Sensitive/Vector Resistant
NAME	PATHWAYS	TARGET	RECEPTORS
3448-8275	Chromatin/Epigenetic	Ataxin	Ataxin-2
6214-0810	Chromatin/Epigenetic	Ataxin	Ataxin-2
Sirtinol	Chromatin/Epigenetic; DNA Damage/DNA Repair	Sirtuin inhibitor	SIRT1; SIRT2
E667-1070	Chromatin/Epigenetic	Ataxin	Ataxin-2
TAK632	Cell Cycle/Checkpoint; Angiogenesis; MAPK; Chromatin/Epigenetic; Tyrosine Kinase/Adaptors	Aurora Kinase inhibitor; FGFR inhibitor; PDGFR inhibitor; Raf inhibitor	Aurora B; FGFR3; PDGFRβ; B-Raf; C-Raf
5627-0122	Chromatin/Epigenetic	Ataxin	Ataxin-2
G020-0030	Chromatin/Epigenetic	Histone Methyltransferase	Histone-lysine N-methyltransferase, H3 lysine-9 specific 3
G534-1170	Chromatin/Epigenetic	Ataxin	Ataxin-2
G864-0125	Chromatin/Epigenetic	Histone Acetyltransferase	Histone acetyltransferase GCN5
G411-0050	Chromatin/Epigenetic	Histone Acetyltransferase	Histone acetyltransferase GCN5
D715-0025	Chromatin/Epigenetic	Histone Demethylase	Lysine-specific demethylase 4A
GSK1324726A	Chromatin/Epigenetic	Epigenetic Reader Domain inhibitor	BRD2; BRD3; BRD4
BCL10 S136X & Vector Sensitive
NAME	PATHWAYS	TARGET	RECEPTORS
Quisinostat 2HCl	Chromatin/Epigenetic; DNA Damage/DNA Repair; NF-Κb	HDAC inhibitor	HDAC1; HDAC10; HDAC11; HDAC2; HDAC4
Quisinostat	Chromatin/Epigenetic; DNA Damage/DNA Repair; NF-Κb	HDAC inhibitor	HDAC1; HDAC10; HDAC11; HDAC2; HDAC3; HDAC4; HDAC5; HDAC8
Panobinostat	Chromatin/Epigenetic; DNA Damage/DNA Repair; NF-Κb	HDAC inhibitor	HDAC (MOLT-4 cells); HDAC (Reh cells)
Romidepsin	Chromatin/Epigenetic; DNA Damage/DNA Repair; NF-Κb	HDAC inhibitor	HDAC1; HDAC2
Staurosporine	Angiogenesis; Cytoskeletal Signaling	PKC inhibitor; Src inhibitor	PKC; PKCα; PKCγ; PKCη; c-Fgr
Trichostatin A	Chromatin/Epigenetic; DNA Damage/DNA Repair; NF-Κb	HDAC inhibitor	HDAC
(S)-(+)-Camptothecin	DNA Damage/DNA Repair	Topoisomerase inhibitor	Topo I
NSC228155	Angiogenesis	DNA/RNA Synthesis inhibitor	KIX-KID interaction; EGFR
Podophyllotoxin	Cytoskeletal Signaling; DNA Damage/DNA Repair	Microtubule Associated inhibitor; Topoisomerase inhibitor	microtubule; Topo II
Hydroxy Camptothecine	DNA Damage/DNA Repair	Topoisomerase inhibitor	Topo I
Cucurbitacin B	Angiogenesis; JAK/STAT signaling; Others; Chromatin/Epigenetic; Stem Cells	HIF inhibitor; PTEN inhibitor; STAT inhibitor	HIF-1; PTEN; STAT3
SN38	DNA Damage/DNA Repair	Topoisomerase inhibitor	Topo I
Topotecan hydrochloride	DNA Damage/DNA Repair	Topoisomerase inhibitor	Topo I (DU-145 Luc cells); Topo I (MCF-7 Luc cells)
Seclidemstat	Chromatin/Epigenetic	Histone Demethylase inhibitor	LSD1
Gemcitabine	Autophagy; DNA Damage/DNA Repair; Others	Autophagy activator; DNA/RNA Synthesis inhibitor	Autophagy; DNA synthesis
PI3K/HDAC Inhibitor	Chromatin/Epigenetic; DNA Damage/DNA Repair; NF-Κb	PI3K;HDAC inhibitor	HDAC1; HDAC10; HDAC11; HDAC2; HDAC3
Clofarabine	DNA Damage/DNA Repair	DNA/RNA Synthesis inhibitor	RR
Gemcitabine HCl	DNA Damage/DNA Repair	DNA/RNA Synthesis inhibitor	DNA synthesis; DNA synthesis; DNA synthesis; DNA synthesis
Mivebresib	Chromatin/Epigenetic	Epigenetic Reader Domain inhibitor	BET
JAK2 Inhibitor V	Angiogenesis; Chromatin/Epigenetic; JAK/STAT signaling; Stem Cells	JAK inhibitor	JAK2; JAK2 (V617F)
ICG001	Cytoskeletal Signaling; Stem Cells;Chromatin/Epigenetic	Wnt/beta-catenin inhibitor;Epigenetic Reader Domain	Wnt/β-catenin;CBP
SP2509	Chromatin/Epigenetic	Histone Demethylase inhibitor	LSD1
BET bromodomain inhibitor	Chromatin/Epigenetic	Epigenetic Reader Domain inhibitor	BET bromodomain
G008-1101	Chromatin/Epigenetic	Histone Methyltransferase	Histone-lysine N-methyltransferase, H3 lysine-9 specific 3
AZD5153 6-Hydroxy-2-naphthoic acid	Chromatin/Epigenetic	Epigenetic Reader Domain inhibitor	BD1-BRD4; FL-BRD4
